# Supplementary material for: Imiquimod Reverses Chronic Toxoplasmosis-Associated Behavioral and Neurocognitive Anomalies in a Rat Model
Source: Biomedicines. 2024 Jun 11;12(6):1295. doi: 10.3390/biomedicines12061295 (PMC11202296; doi:10.3390/biomedicines12061295)
Supplement: Supplementary file 1 [file biomedicines-12-01295-s001.zip]

Archive with 1 entries (1 files):
- biomedicines-3027197-supplementary.pdf
